# Supplementary material for: A Systems Biology Approach to Drug Targets in Pseudomonas aeruginosa Biofilm
Source: PLoS One. 2012 Apr 16;7(4):e34337. doi: 10.1371/journal.pone.0034337 (PMC3327687; doi:10.1371/journal.pone.0034337)
Supplement: Table S1 — This table lists reactions that were modified in iMO1056. (XLSX) [file pone.0034337.s001.xlsx]

## Sheet: Changed directionality
Table S1
This table lists reactions that were modified in iMO1056.
Reaction	Original		Changes		Results
	lb	ub	lb	ub	lb	ub
MGt5	-Infinity	Infinity	Changed	Changed	0.0	0.0	Deleted
4HPHAC3MO	-Infinity	Infinity	Changed	NoChanges	0.0	Infinity	Irreversible
ACCOACr	-Infinity	Infinity	Changed	NoChanges	0.0	Infinity	Irreversible
BTSr	-Infinity	Infinity	Changed	NoChanges	0.0	Infinity	Irreversible
DBTSr	-Infinity	Infinity	Changed	NoChanges	0.0	Infinity	Irreversible
E4PD	-Infinity	Infinity	Changed	NoChanges	0.0	Infinity	Irreversible
G5SADs	-Infinity	Infinity	Changed	NoChanges	0.0	Infinity	Irreversible
GLCLCT	-Infinity	Infinity	Changed	NoChanges	0.0	Infinity	Irreversible
GLYBTM	-Infinity	Infinity	Changed	NoChanges	0.0	Infinity	Irreversible
HMPCCDO	-Infinity	Infinity	Changed	NoChanges	0.0	Infinity	Irreversible
LCAD	-Infinity	Infinity	Changed	NoChanges	0.0	Infinity	Irreversible
NDPK1	-Infinity	Infinity	Changed	NoChanges	0.0	Infinity	Irreversible
PCAD	-Infinity	Infinity	Changed	NoChanges	0.0	Infinity	Irreversible
PDX5PO	-Infinity	Infinity	Changed	NoChanges	0.0	Infinity	Irreversible
PRPPS	-Infinity	Infinity	Changed	NoChanges	0.0	Infinity	Irreversible
PYDXNO	-Infinity	Infinity	Changed	NoChanges	0.0	Infinity	Irreversible
SERAT	-Infinity	Infinity	Changed	NoChanges	0.0	Infinity	Irreversible
SSALy	-Infinity	Infinity	Changed	NoChanges	0.0	Infinity	Irreversible
ACACT1	0.0	Infinity	NoChanges	Changed	0.0	0.0	Deleted
AKGt2	0.0	Infinity	NoChanges	Changed	0.0	0.0	Deleted
ALARi	0.0	Infinity	NoChanges	Changed	0.0	0.0	Deleted
COBALTt5i	0.0	Infinity	NoChanges	Changed	0.0	0.0	Deleted
GALUi	0.0	Infinity	NoChanges	Changed	0.0	0.0	Deleted
GLUt2	0.0	Infinity	NoChanges	Changed	0.0	0.0	Deleted
GTHRD	-Infinity	Infinity	NoChanges	Changed	-Infinity	0.0	Irreversible
HDER4	0.0	Infinity	NoChanges	Changed	0.0	0.0	Deleted
LEUTAi	0.0	Infinity	NoChanges	Changed	0.0	0.0	Deleted
LLEUD	0.0	Infinity	NoChanges	Changed	0.0	0.0	Deleted
PAPSR	0.0	Infinity	NoChanges	Changed	0.0	0.0	Deleted
PHEt6i	0.0	Infinity	NoChanges	Changed	0.0	0.0	Deleted
PTA	0.0	Infinity	NoChanges	Changed	0.0	0.0	Deleted
PYDXO	-Infinity	Infinity	NoChanges	Changed	-Infinity	0.0	Irreversible
SULR	-Infinity	Infinity	NoChanges	Changed	-Infinity	0.0	Irreversible
THRA2	0.0	Infinity	NoChanges	Changed	0.0	0.0	Deleted
TYRTA2	-Infinity	Infinity	NoChanges	Changed	-Infinity	0.0	Irreversible
