# Supplementary material for: A Systems Biology Approach to Drug Targets in Pseudomonas aeruginosa Biofilm
Source: PLoS One. 2012 Apr 16;7(4):e34337. doi: 10.1371/journal.pone.0034337 (PMC3327687; doi:10.1371/journal.pone.0034337)
Supplement: Table S2 — This table lists the constraints implemented for the four simulated growth conditions. (XLSX) [file pone.0034337.s002.xlsx]

## Sheet: Constraints
Table S2
This table lists the constraints implemented for the four simulated growth conditions.
		Rich medium - high O2		Rich medium - low O2		Minimal medium - high O2		Minimal medium - low O2
Nr	Reactions	lb	ub	lb	ub	lb	ub	lb	ub
1	12DAG3Ps_PA	0	1000	0	1000	0	1000	0	1000
2	13DAMPPOX	0	1000	0	1000	0	1000	0	1000
3	1HPHEs	0	1000	0	1000	0	1000	0	1000
4	1PYRRD	0	1000	0	1000	0	1000	0	1000
5	24DAB4AT	-1000	1000	-1000	1000	-1000	1000	-1000	1000
6	25DOPs	0	1000	0	1000	0	1000	0	1000
7	2AEPPNAT	-1000	1000	-1000	1000	-1000	1000	-1000	1000
8	2DGLCNDH	0	1000	0	1000	0	1000	0	1000
9	2DGLCNRy2i	0	1000	0	1000	0	1000	0	1000
10	2DHGLCNti	0	1000	0	1000	0	1000	0	1000
11	2HDDACPs	0	1000	0	1000	0	1000	0	1000
12	2HMYRSACPs	0	1000	0	1000	0	1000	0	1000
13	2MBDT	0	1000	0	1000	0	1000	0	1000
14	2NPDO	-1000	1000	-1000	1000	-1000	1000	-1000	1000
15	3ABUTabc	0	1000	0	1000	0	1000	0	1000
16	3AMPADH	0	1000	0	1000	0	1000	0	1000
17	3DMUBQ9MT	-1000	1000	-1000	1000	-1000	1000	-1000	1000
18	3H3H	0	1000	0	1000	0	1000	0	1000
19	3HBUTDH	-1000	1000	-1000	1000	-1000	1000	-1000	1000
20	3MBT	0	1000	0	1000	0	1000	0	1000
21	3OCHLA	0	1000	0	1000	0	1000	0	1000
22	3OXACOA	0	1000	0	1000	0	1000	0	1000
23	4ABUTNC	0	1000	0	1000	0	1000	0	1000
24	4AHD	-1000	1000	-1000	1000	-1000	1000	-1000	1000
25	4AHD2	-1000	1000	-1000	1000	-1000	1000	-1000	1000
26	4HBZt	-1000	1000	-1000	1000	-1000	1000	-1000	1000
27	4HPHAC3MO	0	1000	0	1000	0	1000	0	1000
28	4HTHRS	0	1000	0	1000	0	1000	0	1000
29	5CM2HMSDH	-1000	1000	-1000	1000	-1000	1000	-1000	1000
30	5MPCAs	0	1000	0	1000	0	1000	0	1000
31	5MTAti	0	1000	0	1000	0	1000	0	1000
32	A5PISO	-1000	1000	-1000	1000	-1000	1000	-1000	1000
33	ABTA	0	1000	0	1000	0	1000	0	1000
34	ABTNabc	0	1000	0	1000	0	1000	0	1000
35	ABUTD	0	1000	0	1000	0	1000	0	1000
36	ACAC	0	1000	0	1000	0	1000	0	1000
37	ACACT1	0	0	0	0	0	0	0	0
38	ACACT10rr	-1000	1000	-1000	1000	-1000	1000	-1000	1000
39	ACACT1r	-1000	1000	-1000	1000	-1000	1000	-1000	1000
40	ACCOACr	0	1000	0	1000	0	1000	0	1000
41	ACGK	0	1000	0	1000	0	1000	0	1000
42	ACGS	0	1000	0	1000	0	1000	0	1000
43	ACHBS	0	1000	0	1000	0	1000	0	1000
44	ACKr	-1000	1000	-1000	1000	-1000	1000	-1000	1000
45	ACLS	0	1000	0	1000	0	1000	0	1000
46	ACMAT1	0	1000	0	1000	0	1000	0	1000
47	ACOAD1	-1000	1000	-1000	1000	-1000	1000	-1000	1000
48	ACOAD10	-1000	1000	-1000	1000	-1000	1000	-1000	1000
49	ACOAD20	0	1000	0	1000	0	1000	0	1000
50	ACOAD8	0	1000	0	1000	0	1000	0	1000
51	ACODA	0	1000	0	1000	0	1000	0	1000
52	ACONT	-1000	1000	-1000	1000	-1000	1000	-1000	1000
53	ACOTA	-1000	1000	-1000	1000	-1000	1000	-1000	1000
54	ACPS1	0	1000	0	1000	0	1000	0	1000
55	ACS	0	1000	0	1000	0	1000	0	1000
56	ACt6	-1000	1000	-1000	1000	-1000	1000	-1000	1000
57	ADA	0	1000	0	1000	0	1000	0	1000
58	ADCL	0	1000	0	1000	0	1000	0	1000
59	ADCOBASr	-1000	1000	-1000	1000	-1000	1000	-1000	1000
60	ADCOBHEXS	0	1000	0	1000	0	1000	0	1000
61	ADCS	0	1000	0	1000	0	1000	0	1000
62	ADD	0	1000	0	1000	0	1000	0	1000
63	ADICs	0	1000	0	1000	0	1000	0	1000
64	ADK1	-1000	1000	-1000	1000	-1000	1000	-1000	1000
65	ADK3	-1000	1000	-1000	1000	-1000	1000	-1000	1000
66	ADK4	-1000	1000	-1000	1000	-1000	1000	-1000	1000
67	ADMDC	-1000	1000	-1000	1000	-1000	1000	-1000	1000
68	ADNCYC	0	1000	0	1000	0	1000	0	1000
69	ADNK1	0	1000	0	1000	0	1000	0	1000
70	ADPT	0	1000	0	1000	0	1000	0	1000
71	ADSK	0	1000	0	1000	0	1000	0	1000
72	ADSL1r	-1000	1000	-1000	1000	-1000	1000	-1000	1000
73	ADSL2r	-1000	1000	-1000	1000	-1000	1000	-1000	1000
74	ADSS_i	0	1000	0	1000	0	1000	0	1000
75	AGDC	0	1000	0	1000	0	1000	0	1000
76	AGMHE	0	1000	0	1000	0	1000	0	1000
77	AGMT	0	1000	0	1000	0	1000	0	1000
78	AGMTNDMN	0	1000	0	1000	0	1000	0	1000
79	AGPR	-1000	1000	-1000	1000	-1000	1000	-1000	1000
80	AHAI	0	1000	0	1000	0	1000	0	1000
81	AHC	-1000	1000	-1000	1000	-1000	1000	-1000	1000
82	AHMMPS	0	1000	0	1000	0	1000	0	1000
83	AHSERL	0	1000	0	1000	0	1000	0	1000
84	AICART	-1000	1000	-1000	1000	-1000	1000	-1000	1000
85	AIRC1	0	1000	0	1000	0	1000	0	1000
86	AIRC3	-1000	1000	-1000	1000	-1000	1000	-1000	1000
87	AIRCr	-1000	1000	-1000	1000	-1000	1000	-1000	1000
88	AKGD	0	1000	0	1000	0	1000	0	1000
89	AKGt2	0	0	0	0	0	0	0	0
90	AKGt6	-1000	1000	-1000	1000	-1000	1000	-1000	1000
91	AKP1	0	1000	0	1000	0	1000	0	1000
92	ALA_Dt6	-1000	1000	-1000	1000	-1000	1000	-1000	1000
93	ALAabc	0	1000	0	1000	0	1000	0	1000
94	ALAALA	-1000	1000	-1000	1000	-1000	1000	-1000	1000
95	ala-Bt2	0	1000	0	1000	0	1000	0	1000
96	ALAR	-1000	1000	-1000	1000	-1000	1000	-1000	1000
97	ALARi	0	0	0	0	0	0	0	0
98	ALAt7	-1000	1000	-1000	1000	-1000	1000	-1000	1000
99	ALATA_G2	0	1000	0	1000	0	1000	0	1000
100	ALATA_L	-1000	1000	-1000	1000	-1000	1000	-1000	1000
101	ALATA_L2	0	1000	0	1000	0	1000	0	1000
102	ALATRS	-1000	1000	-1000	1000	-1000	1000	-1000	1000
103	ALCD19	-1000	1000	-1000	1000	-1000	1000	-1000	1000
104	ALCDUBQ8	-1000	1000	-1000	1000	-1000	1000	-1000	1000
105	ALDD1x	0	1000	0	1000	0	1000	0	1000
106	ALDD2x	0	1000	0	1000	0	1000	0	1000
107	ALGD	-1000	1000	-1000	1000	-1000	1000	-1000	1000
108	ALGE	0	1000	0	1000	0	1000	0	1000
109	ALGLi	0	1000	0	1000	0	1000	0	1000
110	ALGNA	0	1000	0	1000	0	1000	0	1000
111	ALGNE	0	1000	0	1000	0	1000	0	1000
112	ALLTAH	0	1000	0	1000	0	1000	0	1000
113	ALLTN	0	1000	0	1000	0	1000	0	1000
114	ALLTNt6	-1000	1000	-1000	1000	-1000	1000	-1000	1000
115	AMAA	0	1000	0	1000	0	1000	0	1000
116	AMAOT	-1000	1000	-1000	1000	-1000	1000	-1000	1000
117	AMMQT8_2	0	1000	0	1000	0	1000	0	1000
118	AMPN	0	1000	0	1000	0	1000	0	1000
119	ANO2i	0	1000	0	1000	0	1000	0	1000
120	ANPRT	0	1000	0	1000	0	1000	0	1000
121	ANS1	0	1000	0	1000	0	1000	0	1000
122	AOXS	-1000	1000	-1000	1000	-1000	1000	-1000	1000
123	AP4AHr	-1000	1000	-1000	1000	-1000	1000	-1000	1000
124	APRAUR	0	1000	0	1000	0	1000	0	1000
125	ARGabc	0	1000	0	1000	0	1000	0	1000
126	ARGAGMt	-1000	1000	-1000	1000	-1000	1000	-1000	1000
127	ARGDC	0	1000	0	1000	0	1000	0	1000
128	ARGDE	-1000	1000	-1000	1000	-1000	1000	-1000	1000
129	ARGN	0	1000	0	1000	0	1000	0	1000
130	ARGORNt3	-1000	1000	-1000	1000	-1000	1000	-1000	1000
131	ARGSL	-1000	1000	-1000	1000	-1000	1000	-1000	1000
132	ARGSS	0	1000	0	1000	0	1000	0	1000
133	ARGTRS	0	1000	0	1000	0	1000	0	1000
134	ARSNR	-1000	1000	-1000	1000	-1000	1000	-1000	1000
135	ASAD	-1000	1000	-1000	1000	-1000	1000	-1000	1000
136	ASCt2	0	1000	0	1000	0	1000	0	1000
137	ASNabc	0	1000	0	1000	0	1000	0	1000
138	ASNN	0	1000	0	1000	0	1000	0	1000
139	ASNS1	0	1000	0	1000	0	1000	0	1000
140	ASP1DC	0	1000	0	1000	0	1000	0	1000
141	ASPabc	0	1000	0	1000	0	1000	0	1000
142	ASPCT	0	1000	0	1000	0	1000	0	1000
143	ASPK	-1000	1000	-1000	1000	-1000	1000	-1000	1000
144	ASPO6	0	1000	0	1000	0	1000	0	1000
145	ASPO8	0	1000	0	1000	0	1000	0	1000
146	ASPT	0	1000	0	1000	0	1000	0	1000
147	ASPt6	-1000	1000	-1000	1000	-1000	1000	-1000	1000
148	ASPTA1	-1000	1000	-1000	1000	-1000	1000	-1000	1000
149	ASPTRS	0	1000	0	1000	0	1000	0	1000
150	ATPM	0	1000	0	1000	0	1000	0	1000
151	ATPPRT	0	1000	0	1000	0	1000	0	1000
152	ATPS4r	-1000	1000	-1000	1000	-1000	1000	-1000	1000
153	BADH	0	1000	0	1000	0	1000	0	1000
154	BALAAT	-1000	1000	-1000	1000	-1000	1000	-1000	1000
155	BENA	0	1000	0	1000	0	1000	0	1000
156	BENZ	-1000	1000	-1000	1000	-1000	1000	-1000	1000
157	BLACT	-1000	1000	-1000	1000	-1000	1000	-1000	1000
158	BPNT	0	1000	0	1000	0	1000	0	1000
159	BTDD-RR	-1000	1000	-1000	1000	-1000	1000	-1000	1000
160	BTDt6-RR	-1000	1000	-1000	1000	-1000	1000	-1000	1000
161	BTMAT1	0	1000	0	1000	0	1000	0	1000
162	BTNC	0	1000	0	1000	0	1000	0	1000
163	BTNL1	0	1000	0	1000	0	1000	0	1000
164	BTSr	0	1000	0	1000	0	1000	0	1000
165	BUTSabc	0	1000	0	1000	0	1000	0	1000
166	C4HLA	0	1000	0	1000	0	1000	0	1000
167	CAT	0	1000	0	1000	0	1000	0	1000
168	CATA	0	1000	0	1000	0	1000	0	1000
169	CATB	-1000	1000	-1000	1000	-1000	1000	-1000	1000
170	CATC	-1000	1000	-1000	1000	-1000	1000	-1000	1000
171	CBIAT	-1000	1000	-1000	1000	-1000	1000	-1000	1000
172	CBMK2	0	1000	0	1000	0	1000	0	1000
173	CBMLPTAH	0	1000	0	1000	0	1000	0	1000
174	CBPS	0	1000	0	1000	0	1000	0	1000
175	CD2t	0	1000	0	1000	0	1000	0	1000
176	CDGPTr_PA	-1000	1000	-1000	1000	-1000	1000	-1000	1000
177	CDPDSPr_PA	-1000	1000	-1000	1000	-1000	1000	-1000	1000
178	CDPMEK	0	1000	0	1000	0	1000	0	1000
179	CHLabc	0	1000	0	1000	0	1000	0	1000
180	CHLt2	0	1000	0	1000	0	1000	0	1000
181	CHOLD2	0	1000	0	1000	0	1000	0	1000
182	CHORM	0	1000	0	1000	0	1000	0	1000
183	CHORS	0	1000	0	1000	0	1000	0	1000
184	CHRPL	0	1000	0	1000	0	1000	0	1000
185	CITt10	0	1000	0	1000	0	1000	0	1000
186	CITt6	-1000	1000	-1000	1000	-1000	1000	-1000	1000
187	CLPNS_PA	0	1000	0	1000	0	1000	0	1000
188	CLPNS2_PA	-1000	1000	-1000	1000	-1000	1000	-1000	1000
189	CO2t	-1000	1000	-1000	1000	-1000	1000	-1000	1000
190	COBALTt	0	1000	0	1000	0	1000	0	1000
191	COBALTt5	-1000	1000	-1000	1000	-1000	1000	-1000	1000
192	COBALTt5i	0	0	0	0	0	0	0	0
193	CPPPGO	0	1000	0	1000	0	1000	0	1000
194	CPPPGOAN	0	1000	0	1000	0	1000	0	1000
195	CRNabc	0	1000	0	1000	0	1000	0	1000
196	CS	0	1000	0	1000	0	1000	0	1000
197	CSND	0	1000	0	1000	0	1000	0	1000
198	CSNt2	0	1000	0	1000	0	1000	0	1000
199	CTPS2	0	1000	0	1000	0	1000	0	1000
200	Cut1	0	1000	0	1000	0	1000	0	1000
201	CVXCXPPM	0	1000	0	1000	0	1000	0	1000
202	CYCPO	0	1000	0	1000	0	1000	0	1000
203	CYNTAH	0	1000	0	1000	0	1000	0	1000
204	CYOO3_2	0	1000	0	1000	0	1000	0	1000
205	CYRUBQ8	0	1000	0	1000	0	1000	0	1000
206	CYSabc	0	1000	0	1000	0	1000	0	1000
207	CYSS	0	1000	0	1000	0	1000	0	1000
208	CYSTabc	0	1000	0	1000	0	1000	0	1000
209	CYSTGL	0	1000	0	1000	0	1000	0	1000
210	CYSTLr	-1000	1000	-1000	1000	-1000	1000	-1000	1000
211	CYSTRS	0	1000	0	1000	0	1000	0	1000
212	CYSTS	0	1000	0	1000	0	1000	0	1000
213	CYTBO3	0	1000	0	1000	0	1000	0	1000
214	CYTK1	-1000	1000	-1000	1000	-1000	1000	-1000	1000
215	CYTK2	-1000	1000	-1000	1000	-1000	1000	-1000	1000
216	DAAD	0	1000	0	1000	0	1000	0	1000
217	DAD-5t	-1000	1000	-1000	1000	-1000	1000	-1000	1000
218	DADA	0	1000	0	1000	0	1000	0	1000
219	DADK	-1000	1000	-1000	1000	-1000	1000	-1000	1000
220	DAGK	0	1000	0	1000	0	1000	0	1000
221	DAHPS	0	1000	0	1000	0	1000	0	1000
222	DAMOX_ALA	0	1000	0	1000	0	1000	0	1000
223	DAMVALs	0	1000	0	1000	0	1000	0	1000
224	DAPDC	0	1000	0	1000	0	1000	0	1000
225	DAPE	-1000	1000	-1000	1000	-1000	1000	-1000	1000
226	DBTSr	0	1000	0	1000	0	1000	0	1000
227	DCTPD	0	1000	0	1000	0	1000	0	1000
228	DDMAT5	0	1000	0	1000	0	1000	0	1000
229	DEMAT4	0	1000	0	1000	0	1000	0	1000
230	DGK1	-1000	1000	-1000	1000	-1000	1000	-1000	1000
231	DGTPH	0	1000	0	1000	0	1000	0	1000
232	DHAD1	0	1000	0	1000	0	1000	0	1000
233	DHAD3	0	1000	0	1000	0	1000	0	1000
234	DHBSr	-1000	1000	-1000	1000	-1000	1000	-1000	1000
235	DHDPRy	0	1000	0	1000	0	1000	0	1000
236	DHDPS	0	1000	0	1000	0	1000	0	1000
237	DHFRi	0	1000	0	1000	0	1000	0	1000
238	DHFS	0	1000	0	1000	0	1000	0	1000
239	DHGLCNKi	0	1000	0	1000	0	1000	0	1000
240	DHHAs	0	1000	0	1000	0	1000	0	1000
241	DHNPA	0	1000	0	1000	0	1000	0	1000
242	DHORD2	0	1000	0	1000	0	1000	0	1000
243	DHORTS	-1000	1000	-1000	1000	-1000	1000	-1000	1000
244	DHPPDA2	0	1000	0	1000	0	1000	0	1000
245	DHPS3	0	1000	0	1000	0	1000	0	1000
246	DHQD1	-1000	1000	-1000	1000	-1000	1000	-1000	1000
247	DHQS	0	1000	0	1000	0	1000	0	1000
248	DIAOX	0	1000	0	1000	0	1000	0	1000
249	DIHYP	-1000	1000	-1000	1000	-1000	1000	-1000	1000
250	DKMD2K	0	1000	0	1000	0	1000	0	1000
251	DKMD3M	0	1000	0	1000	0	1000	0	1000
252	DMATT	0	1000	0	1000	0	1000	0	1000
253	DMOCT	0	1000	0	1000	0	1000	0	1000
254	DMQMT	0	1000	0	1000	0	1000	0	1000
255	DPCOAK	0	1000	0	1000	0	1000	0	1000
256	DPR	0	1000	0	1000	0	1000	0	1000
257	DTMPK	-1000	1000	-1000	1000	-1000	1000	-1000	1000
258	DUTPDP	0	1000	0	1000	0	1000	0	1000
259	DXPS	0	1000	0	1000	0	1000	0	1000
260	E4PD	0	1000	0	1000	0	1000	0	1000
261	ECOAH9	-1000	1000	-1000	1000	-1000	1000	-1000	1000
262	ECOAHt2	-1000	1000	-1000	1000	-1000	1000	-1000	1000
263	EDA	0	1000	0	1000	0	1000	0	1000
264	ENO	-1000	1000	-1000	1000	-1000	1000	-1000	1000
265	ENPHE1	0	1000	0	1000	0	1000	0	1000
266	ENTCS	0	1000	0	1000	0	1000	0	1000
267	ETHAAL	0	1000	0	1000	0	1000	0	1000
268	ETHSabc	0	1000	0	1000	0	1000	0	1000
269	ETOHt1	-1000	1000	-1000	1000	-1000	1000	-1000	1000
270	F1PK	0	1000	0	1000	0	1000	0	1000
271	FACOAL140(n)t	-1000	1000	-1000	1000	-1000	1000	-1000	1000
272	FACOAL160t	-1000	1000	-1000	1000	-1000	1000	-1000	1000
273	FAO4	0	1000	0	1000	0	1000	0	1000
274	FBA	-1000	1000	-1000	1000	-1000	1000	-1000	1000
275	FBP	0	1000	0	1000	0	1000	0	1000
276	FCLPA	-1000	1000	-1000	1000	-1000	1000	-1000	1000
277	FCLT	0	1000	0	1000	0	1000	0	1000
278	FDH	0	1000	0	1000	0	1000	0	1000
279	FDH2	0	1000	0	1000	0	1000	0	1000
280	FE2abc	0	1000	0	1000	0	1000	0	1000
281	FEDCabc	0	1000	0	1000	0	1000	0	1000
282	FEETERabc	0	1000	0	1000	0	1000	0	1000
283	FERRICHabc	0	1000	0	1000	0	1000	0	1000
284	FGLU	0	1000	0	1000	0	1000	0	1000
285	FKYNH	0	1000	0	1000	0	1000	0	1000
286	FMETabc	0	1000	0	1000	0	1000	0	1000
287	FMETDF	0	1000	0	1000	0	1000	0	1000
288	FMNAT	0	1000	0	1000	0	1000	0	1000
289	FNOR	-1000	1000	-1000	1000	-1000	1000	-1000	1000
290	FORAMD	0	1000	0	1000	0	1000	0	1000
291	FORMD	-1000	1000	-1000	1000	-1000	1000	-1000	1000
292	FRUK	0	1000	0	1000	0	1000	0	1000
293	FRUpts	0	1000	0	1000	0	1000	0	1000
294	FTHFD	0	1000	0	1000	0	1000	0	1000
295	FUCNAcPPUNDs	0	1000	0	1000	0	1000	0	1000
296	FUM	-1000	1000	-1000	1000	-1000	1000	-1000	1000
297	FUMACA	0	1000	0	1000	0	1000	0	1000
298	FUMt4	0	1000	0	1000	0	1000	0	1000
299	FUMt6	-1000	1000	-1000	1000	-1000	1000	-1000	1000
300	G1Dy2	0	1000	0	1000	0	1000	0	1000
301	G1PACT	0	1000	0	1000	0	1000	0	1000
302	G1PTMT	0	1000	0	1000	0	1000	0	1000
303	G1SATi	0	1000	0	1000	0	1000	0	1000
304	G3PD2	-1000	1000	-1000	1000	-1000	1000	-1000	1000
305	G3PD5	0	1000	0	1000	0	1000	0	1000
306	G5SADs	0	1000	0	1000	0	1000	0	1000
307	G5SD	0	1000	0	1000	0	1000	0	1000
308	G6PDHy	-1000	1000	-1000	1000	-1000	1000	-1000	1000
309	G6PI	-1000	1000	-1000	1000	-1000	1000	-1000	1000
310	G6PI2	-1000	1000	-1000	1000	-1000	1000	-1000	1000
311	GALU	-1000	1000	-1000	1000	-1000	1000	-1000	1000
312	GALUi	0	0	0	0	0	0	0	0
313	GAPD	-1000	1000	-1000	1000	-1000	1000	-1000	1000
314	GAPDy1	0	1000	0	1000	0	1000	0	1000
315	GARFTi	0	1000	0	1000	0	1000	0	1000
316	GART	0	1000	0	1000	0	1000	0	1000
317	GBBTNabc	0	1000	0	1000	0	1000	0	1000
318	GCALDt	-1000	1000	-1000	1000	-1000	1000	-1000	1000
319	GDPDP3PH	0	1000	0	1000	0	1000	0	1000
320	GDPMD	0	1000	0	1000	0	1000	0	1000
321	GDPMR	-1000	1000	-1000	1000	-1000	1000	-1000	1000
322	GF6PTA	0	1000	0	1000	0	1000	0	1000
323	GHMT	-1000	1000	-1000	1000	-1000	1000	-1000	1000
324	GK1	-1000	1000	-1000	1000	-1000	1000	-1000	1000
325	GLCabc	0	1000	0	1000	0	1000	0	1000
326	GLCLCT	0	1000	0	1000	0	1000	0	1000
327	GLCNACPPUNDs	0	1000	0	1000	0	1000	0	1000
328	GLCNt2ir	0	1000	0	1000	0	1000	0	1000
329	GLCP	0	1000	0	1000	0	1000	0	1000
330	GLCS1	0	1000	0	1000	0	1000	0	1000
331	GLGC	0	1000	0	1000	0	1000	0	1000
332	GLNabc	0	1000	0	1000	0	1000	0	1000
333	GLNS_i	0	1000	0	1000	0	1000	0	1000
334	GLTCOAD	0	1000	0	1000	0	1000	0	1000
335	GLU5K	0	1000	0	1000	0	1000	0	1000
336	GLUabc	0	1000	0	1000	0	1000	0	1000
337	GLUCYSL	0	1000	0	1000	0	1000	0	1000
338	GLU-Dt2	0	1000	0	1000	0	1000	0	1000
339	GLUDy	-1000	1000	-1000	1000	-1000	1000	-1000	1000
340	GLUK	0	1000	0	1000	0	1000	0	1000
341	GLUN	0	1000	0	1000	0	1000	0	1000
342	GLUPRT	0	1000	0	1000	0	1000	0	1000
343	GLUR	-1000	1000	-1000	1000	-1000	1000	-1000	1000
344	GLUSD	0	1000	0	1000	0	1000	0	1000
345	GLUSy	0	1000	0	1000	0	1000	0	1000
346	GLUt2	0	0	0	0	0	0	0	0
347	GLUt4i	0	1000	0	1000	0	1000	0	1000
348	GLUt6	-1000	1000	-1000	1000	-1000	1000	-1000	1000
349	GLUTARt	0	1000	0	1000	0	1000	0	1000
350	GLUTCOAs	0	1000	0	1000	0	1000	0	1000
351	GLUTRR	0	1000	0	1000	0	1000	0	1000
352	GLUTRS	0	1000	0	1000	0	1000	0	1000
353	GLXCBL	0	1000	0	1000	0	1000	0	1000
354	GLYBabc	0	1000	0	1000	0	1000	0	1000
355	GLYBTM	0	1000	0	1000	0	1000	0	1000
356	GLYC3Pt6	0	1000	0	1000	0	1000	0	1000
357	GLYCK	0	1000	0	1000	0	1000	0	1000
358	GLYCL	0	1000	0	1000	0	1000	0	1000
359	GLYCt5	-1000	1000	-1000	1000	-1000	1000	-1000	1000
360	GLYD	-1000	1000	-1000	1000	-1000	1000	-1000	1000
361	GLYK	0	1000	0	1000	0	1000	0	1000
362	GLYO1	0	1000	0	1000	0	1000	0	1000
363	GLYOS	0	1000	0	1000	0	1000	0	1000
364	GLYt7	-1000	1000	-1000	1000	-1000	1000	-1000	1000
365	GLYTRS	0	1000	0	1000	0	1000	0	1000
366	GMHEPAT	0	1000	0	1000	0	1000	0	1000
367	GMHEPK	0	1000	0	1000	0	1000	0	1000
368	GMHEPPA	0	1000	0	1000	0	1000	0	1000
369	GMPS2	0	1000	0	1000	0	1000	0	1000
370	GNK	0	1000	0	1000	0	1000	0	1000
371	GPDDA1	0	1000	0	1000	0	1000	0	1000
372	GPDDA2	0	1000	0	1000	0	1000	0	1000
373	GRTT	0	1000	0	1000	0	1000	0	1000
374	GSADH	0	1000	0	1000	0	1000	0	1000
375	GTHRD	-1000	0	-1000	0	-1000	0	-1000	0
376	GTHS	0	1000	0	1000	0	1000	0	1000
377	GTPCI	0	1000	0	1000	0	1000	0	1000
378	GTPCII	0	1000	0	1000	0	1000	0	1000
379	GTPDPK	0	1000	0	1000	0	1000	0	1000
380	GUADB	-1000	1000	-1000	1000	-1000	1000	-1000	1000
381	GUADr	-1000	1000	-1000	1000	-1000	1000	-1000	1000
382	GUAPRT	0	1000	0	1000	0	1000	0	1000
383	H2Ot5	-1000	1000	-1000	1000	-1000	1000	-1000	1000
384	HACD8	-1000	1000	-1000	1000	-1000	1000	-1000	1000
385	HBUHL1	0	1000	0	1000	0	1000	0	1000
386	HBUR1	0	1000	0	1000	0	1000	0	1000
387	HBZOPT	0	1000	0	1000	0	1000	0	1000
388	HCO3E	-1000	1000	-1000	1000	-1000	1000	-1000	1000
389	HDDHL5	0	1000	0	1000	0	1000	0	1000
390	HDDR5	0	1000	0	1000	0	1000	0	1000
391	HDEHL4	0	1000	0	1000	0	1000	0	1000
392	HDER4	0	0	0	0	0	0	0	0
393	HDER4r	-1000	1000	-1000	1000	-1000	1000	-1000	1000
394	HDMAT7	-1000	1000	-1000	1000	-1000	1000	-1000	1000
395	HEMAT2	0	1000	0	1000	0	1000	0	1000
396	HEMEOS	0	1000	0	1000	0	1000	0	1000
397	HEX1	0	1000	0	1000	0	1000	0	1000
398	HEXSabc	0	1000	0	1000	0	1000	0	1000
399	HGBAMCOC	0	1000	0	1000	0	1000	0	1000
400	HGBAMS	0	1000	0	1000	0	1000	0	1000
401	HGENDO	0	1000	0	1000	0	1000	0	1000
402	HHDHL7	0	1000	0	1000	0	1000	0	1000
403	HHDR7	0	1000	0	1000	0	1000	0	1000
404	HHQs	0	1000	0	1000	0	1000	0	1000
405	HHYHL2	0	1000	0	1000	0	1000	0	1000
406	HHYR2	0	1000	0	1000	0	1000	0	1000
407	HIBD	0	1000	0	1000	0	1000	0	1000
408	HISabc	0	1000	0	1000	0	1000	0	1000
409	HISD1r	-1000	1000	-1000	1000	-1000	1000	-1000	1000
410	HISTD	0	1000	0	1000	0	1000	0	1000
411	HISTP	0	1000	0	1000	0	1000	0	1000
412	HISTRS	0	1000	0	1000	0	1000	0	1000
413	HKatp	0	1000	0	1000	0	1000	0	1000
414	HMBS	0	1000	0	1000	0	1000	0	1000
415	HMGL	0	1000	0	1000	0	1000	0	1000
416	HMPCCDO	0	1000	0	1000	0	1000	0	1000
417	HMPK1	0	1000	0	1000	0	1000	0	1000
418	HOCHL3	0	1000	0	1000	0	1000	0	1000
419	HOCR3	0	1000	0	1000	0	1000	0	1000
420	HODHL8	0	1000	0	1000	0	1000	0	1000
421	HODR8	0	1000	0	1000	0	1000	0	1000
422	HPDOAi	0	1000	0	1000	0	1000	0	1000
423	HPPDO1	0	1000	0	1000	0	1000	0	1000
424	HPPK	0	1000	0	1000	0	1000	0	1000
425	HSAT	-1000	1000	-1000	1000	-1000	1000	-1000	1000
426	HSDy	-1000	1000	-1000	1000	-1000	1000	-1000	1000
427	HSK	0	1000	0	1000	0	1000	0	1000
428	HSLAC	0	1000	0	1000	0	1000	0	1000
429	HSST	0	1000	0	1000	0	1000	0	1000
430	HSTPT	0	1000	0	1000	0	1000	0	1000
431	HTDHL6	0	1000	0	1000	0	1000	0	1000
432	HTDR6	0	1000	0	1000	0	1000	0	1000
433	HXPRT	0	1000	0	1000	0	1000	0	1000
434	ICDHy	-1000	1000	-1000	1000	-1000	1000	-1000	1000
435	ICHORSi	0	1000	0	1000	0	1000	0	1000
436	ICHORT	0	1000	0	1000	0	1000	0	1000
437	ICL	0	1000	0	1000	0	1000	0	1000
438	IG3PS	0	1000	0	1000	0	1000	0	1000
439	IGPDH	0	1000	0	1000	0	1000	0	1000
440	IGPS	0	1000	0	1000	0	1000	0	1000
441	ILEabc	0	1000	0	1000	0	1000	0	1000
442	ILEDHr	-1000	1000	-1000	1000	-1000	1000	-1000	1000
443	ILEt2	0	1000	0	1000	0	1000	0	1000
444	ILEt2na	0	1000	0	1000	0	1000	0	1000
445	ILETA	-1000	1000	-1000	1000	-1000	1000	-1000	1000
446	ILETRS	0	1000	0	1000	0	1000	0	1000
447	IMPC	-1000	1000	-1000	1000	-1000	1000	-1000	1000
448	IMPD	0	1000	0	1000	0	1000	0	1000
449	IPMD-2	0	1000	0	1000	0	1000	0	1000
450	IPPMIa	-1000	1000	-1000	1000	-1000	1000	-1000	1000
451	IPPMIb	-1000	1000	-1000	1000	-1000	1000	-1000	1000
452	IPPS	0	1000	0	1000	0	1000	0	1000
453	IZPN	0	1000	0	1000	0	1000	0	1000
454	Kabc	0	1000	0	1000	0	1000	0	1000
455	KARA2i	0	1000	0	1000	0	1000	0	1000
456	KAS15	0	1000	0	1000	0	1000	0	1000
457	KBL1	0	1000	0	1000	0	1000	0	1000
458	KDOPP	0	1000	0	1000	0	1000	0	1000
459	KDOPS	0	1000	0	1000	0	1000	0	1000
460	Kt6	-1000	1000	-1000	1000	-1000	1000	-1000	1000
461	KYNASE2	0	1000	0	1000	0	1000	0	1000
462	LCAD	0	1000	0	1000	0	1000	0	1000
463	LDH_D	-1000	1000	-1000	1000	-1000	1000	-1000	1000
464	LEUabc	0	1000	0	1000	0	1000	0	1000
465	LEUt2	0	1000	0	1000	0	1000	0	1000
466	LEUt2na	0	1000	0	1000	0	1000	0	1000
467	LEUTA	-1000	1000	-1000	1000	-1000	1000	-1000	1000
468	LEUTAi	0	0	0	0	0	0	0	0
469	LEUTRS	0	1000	0	1000	0	1000	0	1000
470	LGTHL	0	1000	0	1000	0	1000	0	1000
471	L-LACD2	0	1000	0	1000	0	1000	0	1000
472	L-LACt4	0	1000	0	1000	0	1000	0	1000
473	LLEUD	0	0	0	0	0	0	0	0
474	LLEUDr	-1000	1000	-1000	1000	-1000	1000	-1000	1000
475	LYSabc	0	1000	0	1000	0	1000	0	1000
476	LYSDC	0	1000	0	1000	0	1000	0	1000
477	LYSt6	-1000	1000	-1000	1000	-1000	1000	-1000	1000
478	LYSTRS	0	1000	0	1000	0	1000	0	1000
479	M1PD	-1000	1000	-1000	1000	-1000	1000	-1000	1000
480	MACPD	0	1000	0	1000	0	1000	0	1000
481	MAL_Dt2	0	1000	0	1000	0	1000	0	1000
482	MALNDC	0	1000	0	1000	0	1000	0	1000
483	MALNtir	0	1000	0	1000	0	1000	0	1000
484	MALS	0	1000	0	1000	0	1000	0	1000
485	MALt2	0	1000	0	1000	0	1000	0	1000
486	MAN1PT2_r	-1000	1000	-1000	1000	-1000	1000	-1000	1000
487	MAN6PI	-1000	1000	-1000	1000	-1000	1000	-1000	1000
488	MANabc	0	1000	0	1000	0	1000	0	1000
489	MAT6	0	1000	0	1000	0	1000	0	1000
490	MCCc	0	1000	0	1000	0	1000	0	1000
491	MCMAT2	0	1000	0	1000	0	1000	0	1000
492	MCMAT3	0	1000	0	1000	0	1000	0	1000
493	MCMAT4	0	1000	0	1000	0	1000	0	1000
494	MCMAT5	0	1000	0	1000	0	1000	0	1000
495	MCMAT6	0	1000	0	1000	0	1000	0	1000
496	MCMAT7	0	1000	0	1000	0	1000	0	1000
497	MCMAT8	0	1000	0	1000	0	1000	0	1000
498	MCOATA	-1000	1000	-1000	1000	-1000	1000	-1000	1000
499	MDH	-1000	1000	-1000	1000	-1000	1000	-1000	1000
500	MDH2	0	1000	0	1000	0	1000	0	1000
501	MDRPD	0	1000	0	1000	0	1000	0	1000
502	ME1x	0	1000	0	1000	0	1000	0	1000
503	ME1x_D	0	1000	0	1000	0	1000	0	1000
504	ME2	0	1000	0	1000	0	1000	0	1000
505	MECDPS	0	1000	0	1000	0	1000	0	1000
506	MEPCT	0	1000	0	1000	0	1000	0	1000
507	METabc	0	1000	0	1000	0	1000	0	1000
508	METAT	0	1000	0	1000	0	1000	0	1000
509	METDabc	0	1000	0	1000	0	1000	0	1000
510	METS	0	1000	0	1000	0	1000	0	1000
511	METSR-S1	0	1000	0	1000	0	1000	0	1000
512	METTRS	0	1000	0	1000	0	1000	0	1000
513	MFNAcPPUNDs	0	1000	0	1000	0	1000	0	1000
514	MG2abci	0	1000	0	1000	0	1000	0	1000
515	MGCOAH	-1000	1000	-1000	1000	-1000	1000	-1000	1000
516	MGt5	0	0	0	0	0	0	0	0
517	MGt5i	0	1000	0	1000	0	1000	0	1000
518	MLACI	0	1000	0	1000	0	1000	0	1000
519	MME	-1000	1000	-1000	1000	-1000	1000	-1000	1000
520	MMFNAcPPUNDs	0	1000	0	1000	0	1000	0	1000
521	MMM	0	1000	0	1000	0	1000	0	1000
522	MMSAD1	0	1000	0	1000	0	1000	0	1000
523	MMSAD3	0	1000	0	1000	0	1000	0	1000
524	MNabc	0	1000	0	1000	0	1000	0	1000
525	MNLabc	0	1000	0	1000	0	1000	0	1000
526	MNLDH	-1000	1000	-1000	1000	-1000	1000	-1000	1000
527	MOBDabc	0	1000	0	1000	0	1000	0	1000
528	MOHMT	0	1000	0	1000	0	1000	0	1000
529	MSO3abc	0	1000	0	1000	0	1000	0	1000
530	MTAP	0	1000	0	1000	0	1000	0	1000
531	MTHFC	-1000	1000	-1000	1000	-1000	1000	-1000	1000
532	MTHFD	-1000	1000	-1000	1000	-1000	1000	-1000	1000
533	MTHFR2	0	1000	0	1000	0	1000	0	1000
534	MTHPTGHM	0	1000	0	1000	0	1000	0	1000
535	MTRI	-1000	1000	-1000	1000	-1000	1000	-1000	1000
536	MUCtr	-1000	1000	-1000	1000	-1000	1000	-1000	1000
537	N2t	-1000	1000	-1000	1000	-1000	1000	-1000	1000
538	N3OXDD-HSLs	0	1000	0	1000	0	1000	0	1000
539	NACODA	0	1000	0	1000	0	1000	0	1000
540	NADH11	0	1000	0	1000	0	1000	0	1000
541	NADH12	0	1000	0	1000	0	1000	0	1000
542	NADK	0	1000	0	1000	0	1000	0	1000
543	NADPHQO	0	1000	0	1000	0	1000	0	1000
544	NADS1	0	1000	0	1000	0	1000	0	1000
545	NADS2i	0	1000	0	1000	0	1000	0	1000
546	NAPRT	0	1000	0	1000	0	1000	0	1000
547	NAt7	-1000	1000	-1000	1000	-1000	1000	-1000	1000
548	NB-HSLs	0	1000	0	1000	0	1000	0	1000
549	NDPK1	0	1000	0	1000	0	1000	0	1000
550	NDPK2	-1000	1000	-1000	1000	-1000	1000	-1000	1000
551	NDPK3	-1000	1000	-1000	1000	-1000	1000	-1000	1000
552	NDPK4	-1000	1000	-1000	1000	-1000	1000	-1000	1000
553	NDPK5	-1000	1000	-1000	1000	-1000	1000	-1000	1000
554	NDPK6	-1000	1000	-1000	1000	-1000	1000	-1000	1000
555	NDPK7	-1000	1000	-1000	1000	-1000	1000	-1000	1000
556	NDPK8	-1000	1000	-1000	1000	-1000	1000	-1000	1000
557	NH4OHD	-1000	1000	-1000	1000	-1000	1000	-1000	1000
558	NH4t	-1000	1000	-1000	1000	-1000	1000	-1000	1000
559	NIabc	0	1000	0	1000	0	1000	0	1000
560	NIR	0	1000	0	1000	0	1000	0	1000
561	NIt5	-1000	1000	-1000	1000	-1000	1000	-1000	1000
562	NMNAT	0	1000	0	1000	0	1000	0	1000
563	NNAT	0	1000	0	1000	0	1000	0	1000
564	NNDMBRT	0	1000	0	1000	0	1000	0	1000
565	NNDPR	0	1000	0	1000	0	1000	0	1000
566	NO2t3	0	1000	0	1000	0	1000	0	1000
567	NO3abc	0	1000	0	1000	0	1000	0	1000
568	NO3R1	0	1000	0	1000	0	1000	0	1000
569	NO3t2	0	1000	0	1000	0	1000	0	1000
570	NOR	0	1000	0	1000	0	1000	0	1000
571	NOSR	0	1000	0	1000	0	1000	0	1000
572	NPHS	0	1000	0	1000	0	1000	0	1000
573	NTD1	0	1000	0	1000	0	1000	0	1000
574	NTD10	0	1000	0	1000	0	1000	0	1000
575	NTD11	0	1000	0	1000	0	1000	0	1000
576	NTD2	0	1000	0	1000	0	1000	0	1000
577	NTD3	0	1000	0	1000	0	1000	0	1000
578	NTD4	0	1000	0	1000	0	1000	0	1000
579	NTD5	0	1000	0	1000	0	1000	0	1000
580	NTD6	0	1000	0	1000	0	1000	0	1000
581	NTD7	0	1000	0	1000	0	1000	0	1000
582	NTD8	0	1000	0	1000	0	1000	0	1000
583	NTD9	0	1000	0	1000	0	1000	0	1000
584	NTPTP2	0	1000	0	1000	0	1000	0	1000
585	O2t	-1000	1000	-1000	1000	-1000	1000	-1000	1000
586	OCBT	-1000	1000	-1000	1000	-1000	1000	-1000	1000
587	OCDMAT8	0	1000	0	1000	0	1000	0	1000
588	OCMAT3	0	1000	0	1000	0	1000	0	1000
589	OCOAT1r	-1000	1000	-1000	1000	-1000	1000	-1000	1000
590	OCTDPS	0	1000	0	1000	0	1000	0	1000
591	ODH2i	0	1000	0	1000	0	1000	0	1000
592	ODHi	0	1000	0	1000	0	1000	0	1000
593	OHEXAt2	0	1000	0	1000	0	1000	0	1000
594	OHPBAT	-1000	1000	-1000	1000	-1000	1000	-1000	1000
595	OHPHM	0	1000	0	1000	0	1000	0	1000
596	OMBZLM	0	1000	0	1000	0	1000	0	1000
597	OMMBLHX	0	1000	0	1000	0	1000	0	1000
598	OMPDC	0	1000	0	1000	0	1000	0	1000
599	OMPHHX	0	1000	0	1000	0	1000	0	1000
600	OPHBDC	0	1000	0	1000	0	1000	0	1000
601	OPHHX	0	1000	0	1000	0	1000	0	1000
602	ORNabc	0	1000	0	1000	0	1000	0	1000
603	ORNDC	0	1000	0	1000	0	1000	0	1000
604	ORNTA	0	1000	0	1000	0	1000	0	1000
605	ORNTAC	-1000	1000	-1000	1000	-1000	1000	-1000	1000
606	OROTt2	0	1000	0	1000	0	1000	0	1000
607	ORPT	-1000	1000	-1000	1000	-1000	1000	-1000	1000
608	OXDE	0	1000	0	1000	0	1000	0	1000
609	P3Bs	-1000	1000	-1000	1000	-1000	1000	-1000	1000
610	P5CR	0	1000	0	1000	0	1000	0	1000
611	PA_CORE1s	0	1000	0	1000	0	1000	0	1000
612	PA_CORE2s	0	1000	0	1000	0	1000	0	1000
613	PA_CORE3s	0	1000	0	1000	0	1000	0	1000
614	PA_CORE4s	0	1000	0	1000	0	1000	0	1000
615	PA_CORE5s	0	1000	0	1000	0	1000	0	1000
616	PA_CORE6s	0	1000	0	1000	0	1000	0	1000
617	PA_CORE7s	0	1000	0	1000	0	1000	0	1000
618	PA_COREs	0	1000	0	1000	0	1000	0	1000
619	PA_LIPDA	0	1000	0	1000	0	1000	0	1000
620	PA_LIPDA_2	0	1000	0	1000	0	1000	0	1000
621	PA_LPADSS	0	1000	0	1000	0	1000	0	1000
622	PA_LPS_Aabc	0	1000	0	1000	0	1000	0	1000
623	PA_LPS_As	0	1000	0	1000	0	1000	0	1000
624	PA_LPS_Bs	0	1000	0	1000	0	1000	0	1000
625	PA_MOAT	0	1000	0	1000	0	1000	0	1000
626	PA_MOAT2	0	1000	0	1000	0	1000	0	1000
627	PA_TDSK	0	1000	0	1000	0	1000	0	1000
628	PA_U23GAAT	0	1000	0	1000	0	1000	0	1000
629	PA_UACAT	0	1000	0	1000	0	1000	0	1000
630	PA_UHGADA	0	1000	0	1000	0	1000	0	1000
631	PA_USHD	0	1000	0	1000	0	1000	0	1000
632	PANTS	0	1000	0	1000	0	1000	0	1000
633	PAPPT3	0	1000	0	1000	0	1000	0	1000
634	PAPSR	0	0	0	0	0	0	0	0
635	PASR	-1000	1000	-1000	1000	-1000	1000	-1000	1000
636	PC	0	1000	0	1000	0	1000	0	1000
637	PC11M	0	1000	0	1000	0	1000	0	1000
638	PC17M	0	1000	0	1000	0	1000	0	1000
639	PC20M	0	1000	0	1000	0	1000	0	1000
640	PC6AR	0	1000	0	1000	0	1000	0	1000
641	PC6YM	0	1000	0	1000	0	1000	0	1000
642	PC8XM	0	1000	0	1000	0	1000	0	1000
643	PCAB	-1000	1000	-1000	1000	-1000	1000	-1000	1000
644	PCAC	-1000	1000	-1000	1000	-1000	1000	-1000	1000
645	PCAD	0	1000	0	1000	0	1000	0	1000
646	PCAHG	0	1000	0	1000	0	1000	0	1000
647	PCAIJ	-1000	1000	-1000	1000	-1000	1000	-1000	1000
648	PCAs	0	1000	0	1000	0	1000	0	1000
649	PDH	0	1000	0	1000	0	1000	0	1000
650	PDHe3c	0	1000	0	1000	0	1000	0	1000
651	PDX5PO	0	1000	0	1000	0	1000	0	1000
652	PDXPP	0	1000	0	1000	0	1000	0	1000
653	PEPDabc	0	1000	0	1000	0	1000	0	1000
654	PERD	-1000	1000	-1000	1000	-1000	1000	-1000	1000
655	PFK_2	0	1000	0	1000	0	1000	0	1000
656	PGAMT	-1000	1000	-1000	1000	-1000	1000	-1000	1000
657	PGC2Di	0	1000	0	1000	0	1000	0	1000
658	PGCD	0	1000	0	1000	0	1000	0	1000
659	PGDH	0	1000	0	1000	0	1000	0	1000
660	PGDHY	0	1000	0	1000	0	1000	0	1000
661	PGI	-1000	1000	-1000	1000	-1000	1000	-1000	1000
662	PGK	-1000	1000	-1000	1000	-1000	1000	-1000	1000
663	PGL	0	1000	0	1000	0	1000	0	1000
664	PGLYCP	0	1000	0	1000	0	1000	0	1000
665	PGM	-1000	1000	-1000	1000	-1000	1000	-1000	1000
666	PGMT	-1000	1000	-1000	1000	-1000	1000	-1000	1000
667	PGPPH_PA	0	1000	0	1000	0	1000	0	1000
668	PHAC	0	1000	0	1000	0	1000	0	1000
669	PHCYTr_PA	-1000	1000	-1000	1000	-1000	1000	-1000	1000
670	PHE1Cs	0	1000	0	1000	0	1000	0	1000
671	PHE4MOi3	0	1000	0	1000	0	1000	0	1000
672	PHEt6	-1000	1000	-1000	1000	-1000	1000	-1000	1000
673	PHEt6i	0	0	0	0	0	0	0	0
674	PHETA1	-1000	1000	-1000	1000	-1000	1000	-1000	1000
675	PHETRS	0	1000	0	1000	0	1000	0	1000
676	PIabc	0	1000	0	1000	0	1000	0	1000
677	PIt6	-1000	1000	-1000	1000	-1000	1000	-1000	1000
678	PMANM	-1000	1000	-1000	1000	-1000	1000	-1000	1000
679	PMDPHT	0	1000	0	1000	0	1000	0	1000
680	PMPK	0	1000	0	1000	0	1000	0	1000
681	PNS1	0	1000	0	1000	0	1000	0	1000
682	PNS3	0	1000	0	1000	0	1000	0	1000
683	PNTK	0	1000	0	1000	0	1000	0	1000
684	POBA	0	1000	0	1000	0	1000	0	1000
685	POX	0	1000	0	1000	0	1000	0	1000
686	PPA	0	1000	0	1000	0	1000	0	1000
687	PPACAH	0	1000	0	1000	0	1000	0	1000
688	PPBNGS	0	1000	0	1000	0	1000	0	1000
689	PPC	0	1000	0	1000	0	1000	0	1000
690	PPCDC	0	1000	0	1000	0	1000	0	1000
691	PPCK	0	1000	0	1000	0	1000	0	1000
692	PPCOAC	0	1000	0	1000	0	1000	0	1000
693	PPNabc	0	1000	0	1000	0	1000	0	1000
694	PPNCL2	0	1000	0	1000	0	1000	0	1000
695	PPND	0	1000	0	1000	0	1000	0	1000
696	PPNDH	0	1000	0	1000	0	1000	0	1000
697	PPPGO	0	1000	0	1000	0	1000	0	1000
698	PPPGOan	0	1000	0	1000	0	1000	0	1000
699	PPS	0	1000	0	1000	0	1000	0	1000
700	PPTGS	0	1000	0	1000	0	1000	0	1000
701	PQSr	-1000	1000	-1000	1000	-1000	1000	-1000	1000
702	PQSs	0	1000	0	1000	0	1000	0	1000
703	PRAGSr	-1000	1000	-1000	1000	-1000	1000	-1000	1000
704	PRAI	-1000	1000	-1000	1000	-1000	1000	-1000	1000
705	PRAIS	0	1000	0	1000	0	1000	0	1000
706	PRAMPC	0	1000	0	1000	0	1000	0	1000
707	PRASCS	-1000	1000	-1000	1000	-1000	1000	-1000	1000
708	PRATPP	0	1000	0	1000	0	1000	0	1000
709	PRFGS	0	1000	0	1000	0	1000	0	1000
710	PRMICIi	0	1000	0	1000	0	1000	0	1000
711	PROabc	0	1000	0	1000	0	1000	0	1000
712	PROLBabc	0	1000	0	1000	0	1000	0	1000
713	PROTRS	0	1000	0	1000	0	1000	0	1000
714	PRPPS	0	1000	0	1000	0	1000	0	1000
715	PSCVT	-1000	1000	-1000	1000	-1000	1000	-1000	1000
716	PSDC_PA	0	1000	0	1000	0	1000	0	1000
717	PSERT	0	1000	0	1000	0	1000	0	1000
718	PSP_L	0	1000	0	1000	0	1000	0	1000
719	PTA	0	0	0	0	0	0	0	0
720	PTAr	-1000	1000	-1000	1000	-1000	1000	-1000	1000
721	PTHPS	0	1000	0	1000	0	1000	0	1000
722	PTPATi	0	1000	0	1000	0	1000	0	1000
723	PTRCabc	0	1000	0	1000	0	1000	0	1000
724	PTRCTA	0	1000	0	1000	0	1000	0	1000
725	PUTA	0	1000	0	1000	0	1000	0	1000
726	PYAM5PO	0	1000	0	1000	0	1000	0	1000
727	PYDAMK	0	1000	0	1000	0	1000	0	1000
728	PYDXK	0	1000	0	1000	0	1000	0	1000
729	PYDXNK	0	1000	0	1000	0	1000	0	1000
730	PYDXNO	0	1000	0	1000	0	1000	0	1000
731	PYDXO	-1000	0	-1000	0	-1000	0	-1000	0
732	PYK	0	1000	0	1000	0	1000	0	1000
733	PYOs	0	1000	0	1000	0	1000	0	1000
734	PYRt2	-1000	1000	-1000	1000	-1000	1000	-1000	1000
735	QGDH	0	1000	0	1000	0	1000	0	1000
736	QUINOR	0	1000	0	1000	0	1000	0	1000
737	QULNS	0	1000	0	1000	0	1000	0	1000
738	RBFK	0	1000	0	1000	0	1000	0	1000
739	RBFSa	0	1000	0	1000	0	1000	0	1000
740	RBFSb	0	1000	0	1000	0	1000	0	1000
741	RBK	0	1000	0	1000	0	1000	0	1000
742	RHA1GLCNACPPUNDs	0	1000	0	1000	0	1000	0	1000
743	RHA3GLCNACPPUNDs	0	1000	0	1000	0	1000	0	1000
744	RHA4GLCNACPPUNDs	0	1000	0	1000	0	1000	0	1000
745	RHLA	0	1000	0	1000	0	1000	0	1000
746	RHLB	0	1000	0	1000	0	1000	0	1000
747	RHLC	0	1000	0	1000	0	1000	0	1000
748	RIBabc	0	1000	0	1000	0	1000	0	1000
749	RIBB	0	1000	0	1000	0	1000	0	1000
750	RNDR1	0	1000	0	1000	0	1000	0	1000
751	RNDR2	0	1000	0	1000	0	1000	0	1000
752	RNDR3	0	1000	0	1000	0	1000	0	1000
753	RNDR4	0	1000	0	1000	0	1000	0	1000
754	RNTR1	0	1000	0	1000	0	1000	0	1000
755	RNTR2	0	1000	0	1000	0	1000	0	1000
756	RNTR3	0	1000	0	1000	0	1000	0	1000
757	RNTR4	0	1000	0	1000	0	1000	0	1000
758	RPE	-1000	1000	-1000	1000	-1000	1000	-1000	1000
759	RPI	-1000	1000	-1000	1000	-1000	1000	-1000	1000
760	S7PI	-1000	1000	-1000	1000	-1000	1000	-1000	1000
761	SADT2	0	1000	0	1000	0	1000	0	1000
762	SARCO	0	1000	0	1000	0	1000	0	1000
763	SDPDS	0	1000	0	1000	0	1000	0	1000
764	SDPTA	-1000	1000	-1000	1000	-1000	1000	-1000	1000
765	SELNPSr	-1000	1000	-1000	1000	-1000	1000	-1000	1000
766	SERabc	0	1000	0	1000	0	1000	0	1000
767	SERAT	0	1000	0	1000	0	1000	0	1000
768	SERD_D	0	1000	0	1000	0	1000	0	1000
769	SERD_L	0	1000	0	1000	0	1000	0	1000
770	SERTRS	0	1000	0	1000	0	1000	0	1000
771	SGDS	0	1000	0	1000	0	1000	0	1000
772	SHCHD2	0	1000	0	1000	0	1000	0	1000
773	SHCHF	0	1000	0	1000	0	1000	0	1000
774	SHK3D	-1000	1000	-1000	1000	-1000	1000	-1000	1000
775	SHKK	0	1000	0	1000	0	1000	0	1000
776	SHSL1	0	1000	0	1000	0	1000	0	1000
777	SHSL2	0	1000	0	1000	0	1000	0	1000
778	SHSL5	0	1000	0	1000	0	1000	0	1000
779	SOD	0	1000	0	1000	0	1000	0	1000
780	SPMDabc	0	1000	0	1000	0	1000	0	1000
781	SPMDDH	0	1000	0	1000	0	1000	0	1000
782	SPMS	0	1000	0	1000	0	1000	0	1000
783	SSALx	0	1000	0	1000	0	1000	0	1000
784	SSALy	0	1000	0	1000	0	1000	0	1000
785	SUCBZL	0	1000	0	1000	0	1000	0	1000
786	SUCCt2_2	0	1000	0	1000	0	1000	0	1000
787	SUCCt2b	0	1000	0	1000	0	1000	0	1000
788	SUCD1	-1000	1000	-1000	1000	-1000	1000	-1000	1000
789	SUCD4	-1000	1000	-1000	1000	-1000	1000	-1000	1000
790	SUCOAS	-1000	1000	-1000	1000	-1000	1000	-1000	1000
791	SULabc	0	1000	0	1000	0	1000	0	1000
792	SULR	-1000	0	-1000	0	-1000	0	-1000	0
793	TAL	-1000	1000	-1000	1000	-1000	1000	-1000	1000
794	TAURabc	0	1000	0	1000	0	1000	0	1000
795	TDPDRE	-1000	1000	-1000	1000	-1000	1000	-1000	1000
796	TDPDRR	-1000	1000	-1000	1000	-1000	1000	-1000	1000
797	TDPGDH	0	1000	0	1000	0	1000	0	1000
798	THD2	0	1000	0	1000	0	1000	0	1000
799	THD5	0	1000	0	1000	0	1000	0	1000
800	THDPS	0	1000	0	1000	0	1000	0	1000
801	THFGLUS	-1000	1000	-1000	1000	-1000	1000	-1000	1000
802	THM2t2	0	1000	0	1000	0	1000	0	1000
803	THPDH	0	1000	0	1000	0	1000	0	1000
804	THRA	-1000	1000	-1000	1000	-1000	1000	-1000	1000
805	THRA2	0	0	0	0	0	0	0	0
806	THRabc	0	1000	0	1000	0	1000	0	1000
807	THRD	0	1000	0	1000	0	1000	0	1000
808	THRD_L	0	1000	0	1000	0	1000	0	1000
809	THRS	0	1000	0	1000	0	1000	0	1000
810	THRTRS	0	1000	0	1000	0	1000	0	1000
811	THTRIi	0	1000	0	1000	0	1000	0	1000
812	TKT1	-1000	1000	-1000	1000	-1000	1000	-1000	1000
813	TKT2	-1000	1000	-1000	1000	-1000	1000	-1000	1000
814	TMDS	0	1000	0	1000	0	1000	0	1000
815	TMKr	-1000	1000	-1000	1000	-1000	1000	-1000	1000
816	TMPKr	-1000	1000	-1000	1000	-1000	1000	-1000	1000
817	TMPPP	0	1000	0	1000	0	1000	0	1000
818	TPI	-1000	1000	-1000	1000	-1000	1000	-1000	1000
819	TRDR	0	1000	0	1000	0	1000	0	1000
820	TREH	0	1000	0	1000	0	1000	0	1000
821	TREHS	0	1000	0	1000	0	1000	0	1000
822	TREpts	0	1000	0	1000	0	1000	0	1000
823	TRPO2	0	1000	0	1000	0	1000	0	1000
824	TRPS1	0	1000	0	1000	0	1000	0	1000
825	TRPt2	0	1000	0	1000	0	1000	0	1000
826	TRPTRS	0	1000	0	1000	0	1000	0	1000
827	TSULST	0	1000	0	1000	0	1000	0	1000
828	TTDA10COAR	-1000	1000	-1000	1000	-1000	1000	-1000	1000
829	TTDA8COAR	-1000	1000	-1000	1000	-1000	1000	-1000	1000
830	TYRt6i	0	1000	0	1000	0	1000	0	1000
831	TYRTA	-1000	1000	-1000	1000	-1000	1000	-1000	1000
832	TYRTA2	-1000	0	-1000	0	-1000	0	-1000	0
833	TYRTRS	0	1000	0	1000	0	1000	0	1000
834	UAAGDS	0	1000	0	1000	0	1000	0	1000
835	UACFUCs	0	1000	0	1000	0	1000	0	1000
836	UACMAN*s	0	1000	0	1000	0	1000	0	1000
837	UACMAN3ND	0	1000	0	1000	0	1000	0	1000
838	UACMAN3Ns	0	1000	0	1000	0	1000	0	1000
839	UACMANAc2	0	1000	0	1000	0	1000	0	1000
840	UAG2E	-1000	1000	-1000	1000	-1000	1000	-1000	1000
841	UAG4E	0	1000	0	1000	0	1000	0	1000
842	UAGCVT	0	1000	0	1000	0	1000	0	1000
843	UAGDP	0	1000	0	1000	0	1000	0	1000
844	UAGPT3	0	1000	0	1000	0	1000	0	1000
845	UAMAGS	0	1000	0	1000	0	1000	0	1000
846	UAMAS	0	1000	0	1000	0	1000	0	1000
847	UAPGR	0	1000	0	1000	0	1000	0	1000
848	UDCPDP	0	1000	0	1000	0	1000	0	1000
849	UDCPK	0	1000	0	1000	0	1000	0	1000
850	UDPDPS	0	1000	0	1000	0	1000	0	1000
851	UDPG4E	-1000	1000	-1000	1000	-1000	1000	-1000	1000
852	UDPGD	-1000	1000	-1000	1000	-1000	1000	-1000	1000
853	UGLT	-1000	1000	-1000	1000	-1000	1000	-1000	1000
854	UGLYCH	0	1000	0	1000	0	1000	0	1000
855	UGMDDS	0	1000	0	1000	0	1000	0	1000
856	UMPK	-1000	1000	-1000	1000	-1000	1000	-1000	1000
857	UNK4	0	1000	0	1000	0	1000	0	1000
858	UNK6	0	1000	0	1000	0	1000	0	1000
859	UNK7	0	1000	0	1000	0	1000	0	1000
860	UPP3MT	0	1000	0	1000	0	1000	0	1000
861	UPP3S	0	1000	0	1000	0	1000	0	1000
862	UPPDC1	0	1000	0	1000	0	1000	0	1000
863	UPPRT	0	1000	0	1000	0	1000	0	1000
864	URAt6	-1000	1000	-1000	1000	-1000	1000	-1000	1000
865	URCN	0	1000	0	1000	0	1000	0	1000
866	UREA2	0	1000	0	1000	0	1000	0	1000
867	UREA2t2	-1000	1000	-1000	1000	-1000	1000	-1000	1000
868	URIC	0	1000	0	1000	0	1000	0	1000
869	URIDK3	-1000	1000	-1000	1000	-1000	1000	-1000	1000
870	VALabc	0	1000	0	1000	0	1000	0	1000
871	VALDHr	-1000	1000	-1000	1000	-1000	1000	-1000	1000
872	VALt2na	0	1000	0	1000	0	1000	0	1000
873	VALTA	-1000	1000	-1000	1000	-1000	1000	-1000	1000
874	VALTRS	0	1000	0	1000	0	1000	0	1000
875	XANDa	0	1000	0	1000	0	1000	0	1000
876	XANDb	0	1000	0	1000	0	1000	0	1000
877	XANt2	0	1000	0	1000	0	1000	0	1000
878	XYLabc	0	1000	0	1000	0	1000	0	1000
879	XYLK	0	1000	0	1000	0	1000	0	1000
880	YUMPS	-1000	1000	-1000	1000	-1000	1000	-1000	1000
881	ZN2abc1	0	1000	0	1000	0	1000	0	1000
882	ZN2abc2	0	1000	0	1000	0	1000	0	1000
883	ZN2t	0	1000	0	1000	0	1000	0	1000
884	DM_26dap-M(c)	0	0	0	0	0	0	0	0
885	DM_3pg(c)	0	0	0	0	0	0	0	0
886	DM_4mhetz(c)	0	0	0	0	0	0	0	0
887	DM_aacoa(c)	0	0	0	0	0	0	0	0
888	DM_accoa(c)	0	0	0	0	0	0	0	0
889	DM_adp(c)	0	0	0	0	0	0	0	0
890	DM_akg(c)	0	0	0	0	0	0	0	0
891	DM_ala-L(c)	0	0	0	0	0	0	0	0
892	DM_amp(c)	0	0	0	0	0	0	0	0
893	DM_arg-L(c)	0	0	0	0	0	0	0	0
894	DM_asn-L(c)	0	0	0	0	0	0	0	0
895	DM_asp-L(c)	0	0	0	0	0	0	0	0
896	DM_atp	0	0	0	0	0	0	0	0
897	DM_btn(c)	0	0	0	0	0	0	0	0
898	DM_cdlp(c)	0	0	0	0	0	0	0	0
899	DM_cmp(c)	0	0	0	0	0	0	0	0
900	DM_co2(c)	0	0	0	0	0	0	0	0
901	DM_coa(c)	0	0	0	0	0	0	0	0
902	DM_ctp(c)	0	0	0	0	0	0	0	0
903	DM_cys-L(c)	0	0	0	0	0	0	0	0
904	DM_damp(c)	0	0	0	0	0	0	0	0
905	DM_datp(c)	0	0	0	0	0	0	0	0
906	DM_dcmp(c)	0	0	0	0	0	0	0	0
907	DM_dctp(c)	0	0	0	0	0	0	0	0
908	DM_dgmp(c)	0	0	0	0	0	0	0	0
909	DM_dgtp(c)	0	0	0	0	0	0	0	0
910	DM_dhap(c)	0	0	0	0	0	0	0	0
911	DM_dtmp(c)	0	0	0	0	0	0	0	0
912	DM_dttp(c)	0	0	0	0	0	0	0	0
913	DM_e4p(c)	0	0	0	0	0	0	0	0
914	DM_EC_PREGRO	0	0	0	0	0	0	0	0
915	DM_f6p(c)	0	0	0	0	0	0	0	0
916	DM_fa13(c)	0	0	0	0	0	0	0	0
917	DM_fa8(c)	0	0	0	0	0	0	0	0
918	DM_g3p(c)	0	0	0	0	0	0	0	0
919	DM_g6p(c)	0	0	0	0	0	0	0	0
920	DM_gcald(c)	0	0	0	0	0	0	0	0
921	DM_glc-D(c)	0	0	0	0	0	0	0	0
922	DM_gln-L(c)	0	0	0	0	0	0	0	0
923	DM_glu-L(c)	0	0	0	0	0	0	0	0
924	DM_gly(c)	0	0	0	0	0	0	0	0
925	DM_glyc(c)	0	0	0	0	0	0	0	0
926	DM_glycogen(c)	0	0	0	0	0	0	0	0
927	DM_gmp(c)	0	0	0	0	0	0	0	0
928	DM_gtp(c)	0	0	0	0	0	0	0	0
929	DM_h2o(c)	0	0	0	0	0	0	0	0
930	DM_hc	0	0	0	0	0	0	0	0
931	DM_hemeO(c)	0	0	0	0	0	0	0	0
932	DM_his-L(c)	0	0	0	0	0	0	0	0
933	DM_ile-L(c)	0	0	0	0	0	0	0	0
934	DM_k(c)	0	0	0	0	0	0	0	0
935	DM_lac-L(c)	0	0	0	0	0	0	0	0
936	DM_leu-L(c)	0	0	0	0	0	0	0	0
937	DM_lys-L(c)	0	0	0	0	0	0	0	0
938	DM_malcoa(c)	0	0	0	0	0	0	0	0
939	DM_met-L(c)	0	0	0	0	0	0	0	0
940	DM_mqn8(c)	0	0	0	0	0	0	0	0
941	DM_nad	0	0	0	0	0	0	0	0
942	DM_nadp(c)	0	0	0	0	0	0	0	0
943	DM_nadph(c)	0	0	0	0	0	0	0	0
944	DM_nh4(c)	0	0	0	0	0	0	0	0
945	DM_o2(c)	0	0	0	0	0	0	0	0
946	DM_oaa(c)	0	0	0	0	0	0	0	0
947	DM_pep(c)	0	0	0	0	0	0	0	0
948	DM_phe-L(c)	0	0	0	0	0	0	0	0
949	DM_pi(c)	0	0	0	0	0	0	0	0
950	DM_ppi(c)	0	0	0	0	0	0	0	0
951	DM_pro-L(c)	0	0	0	0	0	0	0	0
952	DM_pyr(c)	0	0	0	0	0	0	0	0
953	DM_r5p(c)	0	0	0	0	0	0	0	0
954	DM_ser-L(c)	0	0	0	0	0	0	0	0
955	DM_sheme(c)	0	0	0	0	0	0	0	0
956	DM_so4(c)	0	0	0	0	0	0	0	0
957	DM_thmpp(c)	0	0	0	0	0	0	0	0
958	DM_thr-L(c)	0	0	0	0	0	0	0	0
959	DM_tre(c)	0	0	0	0	0	0	0	0
960	DM_trp-L(c)	0	0	0	0	0	0	0	0
961	DM_ttdca(c)	0	0	0	0	0	0	0	0
962	DM_tyr-L(c)	0	0	0	0	0	0	0	0
963	DM_uacgam(c)	0	0	0	0	0	0	0	0
964	DM_uamr(c)	0	0	0	0	0	0	0	0
965	DM_udcpdp(c)	0	0	0	0	0	0	0	0
966	DM_udpg(c)	0	0	0	0	0	0	0	0
967	DM_ump(c)	0	0	0	0	0	0	0	0
968	DM_urea(c)	0	0	0	0	0	0	0	0
969	DM_utp(c)	0	0	0	0	0	0	0	0
970	DM_val-L(c)	0	0	0	0	0	0	0	0
971	EX_2dhglcn(e)	0	1000	0	1000	0	1000	0	1000
972	EX_4abut(e)	0	1000	0	1000	0	1000	0	1000
973	EX_4hbz(e)	0	1000	0	1000	0	1000	0	1000
974	EX_5mta(e)	0	1000	0	1000	0	1000	0	1000
975	EX_abtn(e)	0	1000	0	1000	0	1000	0	1000
976	EX_ac(e)	0	1000	0	1000	0	1000	0	1000
977	EX_acald(e)	0	1000	0	1000	0	1000	0	1000
978	EX_ade(e)	0	1000	0	1000	0	1000	0	1000
979	EX_agm(e)	0	1000	0	1000	0	1000	0	1000
980	EX_akg(e)	0	1000	0	1000	0	1000	0	1000
981	EX_ala-B(e)	0	1000	0	1000	0	1000	0	1000
982	EX_ala-D(e)	0	1000	0	1000	0	1000	0	1000
983	EX_ala-L(e)	-10	10	-10	10	0	1000	0	1000
984	EX_algna(e)	0	1000	0	1000	0	1000	0	1000
985	EX_alltn(e)	0	1000	0	1000	0	1000	0	1000
986	EX_arg-L(e)	-10	10	-10	10	0	1000	0	1000
987	EX_ascb(e)	0	1000	0	1000	0	1000	0	1000
988	EX_asn-L(e)	0	1000	0	1000	0	1000	0	1000
989	EX_asp-L(e)	-10	10	-10	10	0	1000	0	1000
990	EX_btd-RR(e)	0	1000	0	1000	0	1000	0	1000
991	EX_buts(e)	0	1000	0	1000	0	1000	0	1000
992	EX_cd2(e)	-1000	1000	-1000	1000	-1000	1000	-1000	1000
993	EX_cellb(e)	0	1000	0	1000	0	1000	0	1000
994	EX_chol(e)	0	1000	0	1000	0	1000	0	1000
995	EX_cit(e)	0	1000	0	1000	0	1000	0	1000
996	EX_co2(e)	-1000	1000	-1000	1000	-1000	1000	-1000	1000
997	EX_cobalt2(e)	0	1000	0	1000	-1000	1000	-1000	1000
998	EX_crn(e)	0	1000	0	1000	0	1000	0	1000
999	EX_csn(e)	0	1000	0	1000	0	1000	0	1000
1000	EX_cu2(e)	-1000	1000	-1000	1000	-1000	1000	-1000	1000
1001	EX_cys-L(e)	0	1000	0	1000	0	1000	0	1000
1002	EX_cyst(e)	-10	10	-10	10	0	1000	0	1000
1003	EX_dad-5(e)	0	1000	0	1000	0	1000	0	1000
1004	EX_eths(e)	0	1000	0	1000	0	1000	0	1000
1005	EX_etoh(e)	0	1000	0	1000	0	1000	0	1000
1006	EX_fe2(e)	-1000	1000	-1000	1000	-1000	1000	-1000	1000
1007	EX_fe3(e)	0	1000	0	1000	-1000	1000	-1000	1000
1008	EX_feenter(e)	0	1000	0	1000	0	1000	0	1000
1009	EX_ferrich(e)	0	1000	0	1000	0	1000	0	1000
1010	EX_fmet(e)	0	1000	0	1000	0	1000	0	1000
1011	EX_fru(e)	0	1000	0	1000	0	1000	0	1000
1012	EX_fum(e)	0	1000	0	1000	0	1000	0	1000
1013	EX_g15lac(e)	0	1000	0	1000	0	1000	0	1000
1014	EX_gbbtn(e)	0	1000	0	1000	0	1000	0	1000
1015	EX_gcald(e)	0	1000	0	1000	0	1000	0	1000
1016	EX_glc(e)	-10	0	-10	0	-10	0	-10	0
1017	EX_glcn-D(e)	0	1000	0	1000	0	1000	0	1000
1018	EX_gln-L(e)	0	1000	0	1000	0	1000	0	1000
1019	EX_glu-D(e)	0	1000	0	1000	0	1000	0	1000
1020	EX_glu-L(e)	-10	10	-10	10	0	1000	0	1000
1021	EX_glutar(e)	0	1000	0	1000	0	1000	0	1000
1022	EX_gly(e)	-10	10	-10	10	0	1000	0	1000
1023	EX_glyb(e)	0	1000	0	1000	0	1000	0	1000
1024	EX_glyc(e)	0	1000	0	1000	0	1000	0	1000
1025	EX_glyc3p(e)	0	1000	0	1000	0	1000	0	1000
1026	EX_gua(e)	0	1000	0	1000	0	1000	0	1000
1027	EX_h(e)	-1000	1000	-1000	1000	-1000	1000	-1000	1000
1028	EX_h2o(e)	-1000	1000	-1000	1000	-1000	1000	-1000	1000
1029	EX_hdca(e)	0	1000	0	1000	0	1000	0	1000
1030	EX_hexs(e)	0	1000	0	1000	0	1000	0	1000
1031	EX_his-L(e)	-10	10	-10	10	0	1000	0	1000
1032	EX_hxan(e)	0	1000	0	1000	0	1000	0	1000
1033	EX_ile-L(e)	-10	10	-10	10	0	1000	0	1000
1034	EX_k(e)	-1000	1000	-1000	1000	-1000	1000	-1000	1000
1035	EX_lac-L(e)	0	1000	0	1000	0	1000	0	1000
1036	EX_leu-L(e)	-10	10	-10	10	0	1000	0	1000
1037	EX_lys-L(e)	-10	10	-10	10	0	1000	0	1000
1038	EX_mal-D(e)	0	1000	0	1000	0	1000	0	1000
1039	EX_mal-L(e)	0	1000	0	1000	0	1000	0	1000
1040	EX_maln(e)	0	1000	0	1000	0	1000	0	1000
1041	EX_man(e)	0	1000	0	1000	0	1000	0	1000
1042	EX_met-D(e)	0	1000	0	1000	0	1000	0	1000
1043	EX_met-L(e)	-10	10	-10	10	0	1000	0	1000
1044	EX_mg2(e)	-1000	1000	-1000	1000	-1000	1000	-1000	1000
1045	EX_mn2(e)	0	1000	0	1000	-1000	1000	-1000	1000
1046	EX_mnl(e)	0	1000	0	1000	0	1000	0	1000
1047	EX_mobd(e)	0	1000	0	1000	0	1000	0	1000
1048	EX_mso3(e)	0	1000	0	1000	0	1000	0	1000
1049	EX_muc(e)	0	1000	0	1000	0	1000	0	1000
1050	EX_myrsACP(e)	0	1000	0	1000	0	1000	0	1000
1051	EX_myrt(e)	0	1000	0	1000	0	1000	0	1000
1052	EX_n2(e)	0	1000	0	1000	-1000	1000	-1000	1000
1053	EX_na1(e)	-1000	1000	-1000	1000	-1000	1000	-1000	1000
1054	EX_nh4(e)	0	1000	0	1000	-1000	1000	-1000	1000
1055	EX_ni2(e)	0	1000	0	1000	0	1000	0	1000
1056	EX_no2(e)	0	1000	0	1000	0	1000	0	1000
1057	EX_no3(e)	0	1000	0	1000	0	1000	0	1000
1058	EX_o2(e)	-20	1000	-5	1000	-20	1000	-5	1000
1059	EX_ocdca(e)	0	1000	0	1000	0	1000	0	1000
1060	EX_ohexa(e)	0	1000	0	1000	0	1000	0	1000
1061	EX_orn-L(e)	0	1000	0	1000	0	1000	0	1000
1062	EX_orot(e)	0	1000	0	1000	0	1000	0	1000
1063	EX_PA_LPS_A(e)	0	1000	0	1000	0	1000	0	1000
1064	EX_palmACP(e)	0	1000	0	1000	0	1000	0	1000
1065	EX_pepd(e)	0	1000	0	1000	0	1000	0	1000
1066	EX_phe-L(e)	-10	10	-10	10	0	1000	0	1000
1067	EX_pi(e)	-1000	1000	-1000	1000	-1000	1000	-1000	1000
1068	EX_ppn(e)	0	1000	0	1000	0	1000	0	1000
1069	EX_pqs(e)	0	1000	0	1000	0	1000	0	1000
1070	EX_pro-L(e)	-10	10	-10	10	0	1000	0	1000
1071	EX_prolb(e)	0	1000	0	1000	0	1000	0	1000
1072	EX_ptrc(e)	0	1000	0	1000	0	1000	0	1000
1073	EX_pyr(e)	0	1000	0	1000	0	1000	0	1000
1074	EX_rib-D(e)	0	1000	0	1000	0	1000	0	1000
1075	EX_ser-D(e)	0	1000	0	1000	0	1000	0	1000
1076	EX_ser-L(e)	-10	10	-10	10	0	1000	0	1000
1077	EX_so4(e)	-1000	1000	-1000	1000	-1000	1000	-1000	1000
1078	EX_spmd(e)	0	1000	0	1000	0	1000	0	1000
1079	EX_succ(e)	0	1000	0	1000	0	1000	0	1000
1080	EX_taur(e)	0	1000	0	1000	0	1000	0	1000
1081	EX_thm(e)	-10	10	-10	10	0	1000	0	1000
1082	EX_thr-L(e)	-10	10	-10	10	0	1000	0	1000
1083	EX_tre(e)	0	1000	0	1000	0	1000	0	1000
1084	EX_trp-L(e)	-10	10	-10	10	0	1000	0	1000
1085	EX_tyr-L(e)	-10	10	-10	10	0	1000	0	1000
1086	EX_ura(e)	0	1000	0	1000	0	1000	0	1000
1087	EX_urea(e)	0	1000	0	1000	0	1000	0	1000
1088	EX_val-L(e)	-10	10	-10	10	0	1000	0	1000
1089	EX_xan(e)	0	1000	0	1000	0	1000	0	1000
1090	EX_xyl-D(e)	0	1000	0	1000	0	1000	0	1000
1091	EX_zn2(e)	-1000	1000	-1000	1000	-1000	1000	-1000	1000
1092	PA_Biomass6_DM	0	1000	0	1000	0	1000	0	1000
1093	DM_5mthf[c]	0	0	0	0	0	0	0	0
1094	DM_cdlp_PA[c]	0	0	0	0	0	0	0	0
1095	DM_fad[c]	0	0	0	0	0	0	0	0
1096	DM_nadh[c]	0	0	0	0	0	0	0	0
1097	DM_PA_core_lipidA[c]	0	0	0	0	0	0	0	0
1098	DM_pe_PA[c]	0	0	0	0	0	0	0	0
1099	DM_peptido_EC[c]	0	0	0	0	0	0	0	0
1100	DM_pg_PA[c]	0	0	0	0	0	0	0	0
1101	DM_pheme[c]	0	0	0	0	0	0	0	0
1102	DM_ps_PA[c]	0	0	0	0	0	0	0	0
1103	DM_ptrc[c]	0	0	0	0	0	0	0	0
1104	DM_spmd[c]	0	0	0	0	0	0	0	0
1105	DM_succoa[c]	0	0	0	0	0	0	0	0
