# Supplementary material for: A Systems Biology Approach to Drug Targets in Pseudomonas aeruginosa Biofilm
Source: PLoS One. 2012 Apr 16;7(4):e34337. doi: 10.1371/journal.pone.0034337 (PMC3327687; doi:10.1371/journal.pone.0034337)
Supplement: Table S3 — This table lists genes that were essential in the silico single gene deletion study on rich medium and on minimal. Genes that were experimentally demonstrated to be essential are shown for comparison. Furthermore, PA genes that have no human homolog are listed. (XLSX) [file pone.0034337.s003.xlsx]

## Sheet: Essential genes
Table S3
This table lists genes that were essential in the in silico single gene deletion study on rich medium and on minimal medium. Genes that were experimentally demonstrated to be essential are shown for comparison. Furthermore, PA genes that have no human homolog are listed.
Nr	Experimental evidence [1][2]	Essential on in silico rich media	Essential on in silico minimal media	Non-human homolog genes
1	PA0008	PA0005	PA0546	PA0008
2	PA0009	PA0006	PA1393	PA0009
3	PA0330	PA0025	PA5175	PA0025
4	PA0342	PA0280	PA1756	PA0035
5	PA0350	PA0281	PA4443	PA0036
6	PA0363	PA0282	PA4442	PA0051
7	PA0432	PA0283	PA0282	PA0143
8	PA0551	PA0330	PA0281	PA0153
9	PA0555	PA0342	PA0283	PA0154
10	PA0582	PA0350	PA1493	PA0219
11	PA0593	PA0363	PA0280	PA0219
12	PA0607	PA0430	PA0330	PA0230
13	PA0904	PA0546	PA3108	PA0231
14	PA0956	PA0548	PA4855	PA0232
15	PA1010	PA0582	PA0945	PA0242
16	PA1049	PA0654	PA3763	PA0245
17	PA1155	PA0724	PA4938	PA0247
18	PA1156	PA0761	PA4031	PA0296
19	PA1165	PA0904	PA1796	PA0298
20	PA1375	PA0945	PA4670	PA0353
21	PA1581	PA1004	PA4854	PA0390
22	PA1582	PA1013	PA4976	PA0399
23	PA1583	PA1162	PA4561	PA0402
24	PA1584	PA1376	PA4054	PA0403
25	PA1585	PA1393	PA4053	PA0420
26	PA1586	PA1493	PA4055	PA0437
27	PA1588	PA1609	PA2962	PA0447
28	PA1610	PA1610	PA0342	PA0500
29	PA1681	PA1614	PA1614	PA0501
30	PA1778	PA1681	PA5277	PA0504
31	PA1795	PA1687	PA2964	PA0510
32	PA1796	PA1756	PA1758	PA0555
33	PA1999	PA1758	PA3296	PA0582
34	PA2000	PA1796	PA3111	PA0583
35	PA2007	PA1806	PA0582	PA0593
36	PA2011	PA1959	PA4750	PA0608
37	PA2013	PA2023	PA4457	PA0609
38	PA2014	PA2053	PA3639	PA0609
39	PA2081	PA2165	PA4847	PA0649
40	PA2329	PA2584	PA3112	PA0649
41	PA2341	PA2629	PA4848	PA0650
42	PA2344	PA2962	PA4695	PA0650
43	PA2382	PA2964	PA4696	PA0651
44	PA2584	PA2967	PA1609	PA0662
45	PA2612	PA2968	PA0654	PA0835
46	PA2666	PA2977	PA3337	PA0836
47	PA2739	PA2979	PA4694	PA0836
48	PA2740	PA2981	PA4410	PA0836
49	PA2876	PA3088	PA4201	PA0865
50	PA2962	PA3108	PA4930	PA0887
51	PA2967	PA3111	PA0650	PA0895
52	PA2977	PA3112	PA4056	PA0898
53	PA2979	PA3163	PA0904	PA0902
54	PA2981	PA3164	PA4449	PA0904
55	PA3111	PA3296	PA1806	PA0944
56	PA3112	PA3337	PA2584	PA0945
57	PA3117	PA3636	PA4693	PA1001
58	PA3134	PA3637	PA3163	PA1001
59	PA3141	PA3639	PA5278	PA1002
60	PA3146	PA3643	PA0353	PA1002
61	PA3147	PA3644	PA4759	PA1013
62	PA3149	PA3646	PA2979	PA1027
63	PA3152	PA3651	PA4529	PA1052
64	PA3153	PA3654	PA4397	PA1279
65	PA3155	PA3659	PA4655	PA1279
66	PA3159	PA3666	PA5552	PA1393
67	PA3163	PA3673	PA5163	PA1502
68	PA3171	PA3686	PA5549	PA1515
69	PA3584	PA3763	PA2165	PA1581
70	PA3636	PA3807	PA4662	PA1582
71	PA3637	PA4006	PA4666	PA1583
72	PA3639	PA4031	PA4996	PA1584
73	PA3643	PA4050	PA0006	PA1609
74	PA3644	PA4053	PA1610	PA1681
75	PA3645	PA4054	PA2053	PA1683
76	PA3651	PA4055	PA4448	PA1756
77	PA3652	PA4056	PA5260	PA1757
78	PA3654	PA4201	PA3736	PA1770
79	PA3666	PA4397	PA5143	PA1778
80	PA3700	PA4406	PA0651	PA1838
81	PA3770	PA4410	PA4458	PA1838
82	PA3807	PA4411	PA3636	PA1927
83	PA3834	PA4412	PA2968	PA1959
84	PA4043	PA4414	PA4729	PA1984
85	PA4044	PA4415	PA0430	PA1984
86	PA4047	PA4416	PA3807	PA2001
87	PA4051	PA4417	PA0393	PA2040
88	PA4055	PA4425	PA5011	PA2084
89	PA4056	PA4442	PA5012	PA2125
90	PA4068	PA4443	PA5010	PA2321
91	PA4216	PA4450	PA5009	PA2321
92	PA4333	PA4457	PA5008	PA2343
93	PA4366	PA4458	PA3643	PA2344
94	PA4406	PA4524	PA4988	PA2382
95	PA4411	PA4529	PA2981	PA2507
96	PA4412	PA4561	PA3646	PA2507
97	PA4415	PA4655	PA3644	PA2508
98	PA4416	PA4662	PA4406	PA2516
99	PA4417	PA4666	PA4730	PA2517
100	PA4425	PA4670	PA4415	PA2518
101	PA4429	PA4693	PA4749	PA2531
102	PA4457	PA4729	PA4050	PA2555
103	PA4529	PA4730	PA1376	PA2611
104	PA4560	PA4748	PA0724	PA2629
105	PA4602	PA4749	PA5243	PA2634
106	PA4655	PA4750	PA5320	PA2876
107	PA4662	PA4759	PA3113	PA2903
108	PA4664	PA4847	PA5066	PA2904
109	PA4666	PA4848	PA5067	PA2905
110	PA4669	PA4854	PA5141	PA2906
111	PA4728	PA4855	PA4957	PA2906
112	PA4748	PA4920	PA0363	PA2907
113	PA4750	PA4930	PA4425	PA2909
114	PA4759	PA4938	PA1162	PA2948
115	PA4847	PA4957	PA3659	PA2977
116	PA4848	PA4988	PA1687	PA2979
117	PA4867	PA4996	PA5164	PA2979
118	PA4957	PA5008	PA5162	PA2981
119	PA4988	PA5009	PA5161	PA3024
120	PA4996	PA5010	PA3666	PA3108
121	PA5010	PA5011	PA4748	PA3112
122	PA5034	PA5012	PA0035	PA3113
123	PA5039	PA5034	PA0036	PA3116
124	PA5063	PA5038	PA4417	PA3117
125	PA5065	PA5039	PA4450	PA3131
126	PA5067	PA5161	PA4412	PA3164
127	PA5110	PA5162	PA4414	PA3165
128	PA5119	PA5163	PA4411	PA3166
129	PA5163	PA5164	PA2977	PA3166
130	PA5174	PA5175	PA1959	PA3166
131	PA5243	PA5243	PA4416	PA3171
132	PA5259	PA5259	PA3654	PA3172
133	PA5260	PA5260	PA5259	PA3175
134	PA5320	PA5278	PA5034	PA3181
135	PA5321	PA5320	PA3418	PA3194
136	PA5338	PA5336	PA1843	PA3195
137	PA5358	PA5549	PA3118	PA3296
138	PA5549	PA5552	PA3120	PA3337
139	PA5552		PA3121	PA3337
140	PA5555		PA0548	PA3356
141	PA5556		PA3166	PA3357
142	PA5558		PA0005	PA3452
143	PA5559		PA3673	PA3459
			PA2967	PA3480
	[1] Jacobs MA, et al. (2003) Comprehensive transposon mutant library of Pseudomonas aeruginosa. Proc Natl Acad Sci U S A 100(24):14339-14344.		PA3651	PA3504
	[2] Lewenza S, et al. (2005) Construction of a mini-Tn5-luxCDABE mutant library in Pseudomonas aeruginosa PAO1: a tool for identifying differentially regulated genes. Genome Res 15(4):583-589.		PA0350	PA3516
			PA2023	PA3517
			PA3637	PA3527
			PA3735	PA3540
			PA5336	PA3561
			PA5323	PA3639
			PA0662	PA3643
			PA0390	PA3644
			PA3686	PA3652
			PA2629	PA3687
			PA1013	PA3735
			PA1681	PA3736
			PA5038	PA3751
			PA3164	PA3751
			PA0025	PA3816
			PA5039	PA3816
			PA0895	PA3941
			PA0761	PA3975
			PA1004	PA3976
			PA4920	PA3977
			PA4006	PA4006
			PA4524	PA4007
			PA3088	PA4022
				PA4022
				PA4043
				PA4047
				PA4051
				PA4053
				PA4054
				PA4056
				PA4073
				PA4088
				PA4110
				PA4130
				PA4130
				PA4189
				PA4201
				PA4201
				PA4280
				PA4314
				PA4376
				PA4397
				PA4400
				PA4402
				PA4410
				PA4410
				PA4411
				PA4414
				PA4415
				PA4417
				PA4447
				PA4448
				PA4449
				PA4450
				PA4458
				PA4458
				PA4486
				PA4529
				PA4588
				PA4626
				PA4640
				PA4646
				PA4662
				PA4693
				PA4694
				PA4728
				PA4729
				PA4730
				PA4731
				PA4731
				PA4733
				PA4750
				PA4771
				PA4810
				PA4811
				PA4812
				PA4846
				PA4847
				PA4848
				PA4854
				PA4865
				PA4867
				PA4868
				PA4899
				PA4919
				PA4930
				PA4947
				PA4957
				PA5035
				PA5036
				PA5038
				PA5039
				PA5066
				PA5067
				PA5091
				PA5092
				PA5119
				PA5141
				PA5143
				PA5161
				PA5161
				PA5163
				PA5163
				PA5164
				PA5192
				PA5206
				PA5258
				PA5297
				PA5304
				PA5312
				PA5312
				PA5320
				PA5322
				PA5323
				PA5373
				PA5413
				PA5420
				PA5425
				PA5426
				PA5429
				PA5495
				PA5508
				PA5522
				PA5523
				PA5549
				PA5552
